# Supplementary material for: The Negative Correlation between Fiber Color and Quality Traits Revealed by QTL Analysis
Source: PLoS One. 2015 Jun 29;10(6):e0129490. doi: 10.1371/journal.pone.0129490 (PMC4485895; doi:10.1371/journal.pone.0129490)
Supplement: S1 Table — Note: 1, 2008 in Anyang; 2, 2009 in Anyang; 3, 2009 in Huangmei; 4, 2009 in Shihezi; LC: lint color, FC: fuzz color, FL: fiber length, FU: fiber length uniformity, FS: fiber strength, FE: fiber elongation, FF: fiber fineness (micronaire value). (XLSX) [file pone.0129490.s001.xlsx]

## Sheet: Sheet1
S1 Table Phenotypic analysis of fiber color and quality for the parents and three populations
Traits	Env	Parents			RIL					(Zong128 KucheT94-4)F2					(Zong128 Liao96-23-30)F2
		Zong128	Kuche	Liao	Mean	Var	SD	Skewness	Kurtosis	Mean	Var	SD	Skewness	Kurtosis	Mean	Var	SD	Skewness	Kurtosis
LC	1	0.679181	0.537445		0.5949	0.0055	0.0743	0.2344	-1.7655
	2	0.670103	0.534216	0.543578	0.6069	0.0064	0.0801	0.2399	-1.8195	0.6141	0.0044	0.06598	0.18	-1.23	0.5823	0.0028	0.0529	0.7664	-0.9214
	3	0.668942	0.534831		0.6041	0.0056	0.0751	0.2962	-1.7186
	4	0.685921	0.534368		0.5946	0.0049	0.0698	0.2422	-1.8277
FC	1	0.702479	0.53222		0.6076	0.0067	0.0818	0.2788	-1.7636
	2	0.704348	0.538835	0.524631	0.6148	0.0076	0.0871	0.2287	-1.8312	0.6227	0.0044	0.0664	0.12	-1.24	0.5945	0.003	0.0545	0.7009	-0.9004
	3	0.692308	0.538058		0.6075	0.0068	0.0824	0.2564	-1.8997
	4	0.705645	0.529557		0.5986	0.0052	0.0719	0.2774	-1.7365
FL	1	26.78	30.3667		27.45	7.5413	2.7461	0.0857	-0.6865
	2	27.65	31.1	30.8933	28.28	4.7934	2.1894	-0.2448	-0.9491	27.91	8.0813	2.8428	0.2828	-0.113	29.37	4.6819	2.1638	0.1511	-0.4766
	3	25.25	29.7		27.529	4.9867	2.2331	-0.0869	-0.4297
	4	27.89	31.5		28.31	4.8437	2.2008	-0.1597	-0.8918
FU	1	80.7	85.0667		82.774	4.3098	2.076	-0.4598	-0.2918
	2	80.6	85	84.6333	81.71	3.5479	1.8836	-0.3185	-0.5325	82.7	5.4	2.3236	-0.7722	0.6193	84.44	2.4855	1.5766	-0.9314	1.4762
	3	79.5	84.2		82.9222	2.7339	1.6535	-0.4508	-0.0009
	4	81.5	85.4333		82.8892	6.401	2.53	-0.5113	-0.2072
FF	1	4.97	4.11		3.85	0.5966	0.7724	-0.3621	-0.4902
	2	5.11	4.03	4.12667	4.21	0.3048	0.5521	-0.6994	0.6523	4.49	0.55	0.74	-0.2122	0.5062	4.53	0.4146	0.6439	-0.3161	1.2371
	3	5.21	4.26667		4.7167	0.5467	0.7394	-0.7097	0.3768
	4	4.87	3.82667		3.9891	0.3073	0.5543	-0.259	0.1835
FE	1	6	6.6		6.26	0.2392	0.489	-0.447	1.9448
	2	6	6.7	6.7	6.058	0.9223	0.9604	0.5632	-0.024	6.2	0.3234	0.5686	-0.3737	1.4607	6.57	0.08997	0.29996	0.2505	2.998
	3	5.8	6.5		5.2694	0.6725	0.8201	0.7785	0.9105
	4	6.1	6.8		6.3277	0.7227	0.8499	0.5426	0.2113
FS	1	27.3	32.6		26.72	11.1181	3.3344	0.1879	-0.5044
	2	27.2	31.9227	31.8327	26.073	11.734	3.4255	-0.0089	-0.7231	27.48	10.63	3.26	0.0012	-0.7492	29.71	7.83816	2.7996	0.0585	-0.3706
	3	26.7	31.7		27.2428	11.2408	3.3527	0.0127	-0.0047
	4	28.3	33.34		26.39	10.0192	3.1653	-0.0856	-0.4713
Note: 1, 2008 in Anyang; 2, 2009 in Anyang; 3, 2009 in Huangmei; 4, 2009 in Shihezi; LC: lint color, FC: fuzz color, FL: fiber length, FU: fiber length uniformity, FS: fiber strength, FE: fiber elongation, FF: fiber fineness (micronaire value).
